# Supplementary material for: Detection of maternal transmission of resistant Gram-negative bacteria in a Cambodian hospital setting
Source: Front Microbiol. 2023 Apr 14;14:1158056. doi: 10.3389/fmicb.2023.1158056 (PMC10140293; doi:10.3389/fmicb.2023.1158056)
Supplement: Supplementary file 2 [file Data_Sheet_2.xlsx]

## Sheet: Supplementary Table 1
	Total enrolled	Colonised		Both mother and infant colonised		Both mother and infant colonised with identical antibiogram
		E.coli	K. pneumoniae	E.coli	K. pneumoniae	E.coli	K. pneumoniae
Infants	50	18/50 (36%)	7/50 (14%)	17/50 (34%)	4/50 (8%)	7/50 (14%)	2/50 (4%)
Mothers	50	47/50 (94%)	21/50 (42%)	17/50 (34%)	4/50 (8%)	7/50 (14%)	2/50 (4%)

## Sheet: Supplementary Table 2
Lab ID	Patient ID	Mother or infant?	Organism	Nanopore sequencing	MLST	Transmission pair?
EbB001	MIC-M-F-0001	MOTHER	Escherichia coli	Yes	10
EbB002	MIC-M-F-0002	MOTHER	Escherichia coli	Yes	4040
EbB003	MIC-I-S-0002	INFANT	Klebsiella pneumoniae		667
EbB004	MIC-M-F-0003	MOTHER	Escherichia coli	Yes	131
EbB005	MIC-M-F-0003	MOTHER	Klebsiella pneumoniae		-
EbB006	MIC-M-F-0004	MOTHER	Escherichia coli	Yes	2914
EbB007	MIC-M-F-0005	MOTHER	Escherichia clade-1		7160
EbB008	MIC-M-F-0005	MOTHER	Escherichia fergusonii		5643
EbB009	MIC-M-F-0006	MOTHER	Escherichia coli		2852
EbB010	MIC-M-F-0006	MOTHER	Escherichia coli		48
EbB012	MIC-M-F-0006	MOTHER	Klebsiella pneumoniae	Yes	37
EbB013	MIC-I-S-0007	INFANT	Escherichia coli	Yes	38
EbB014	MIC-M-F-0007	MOTHER	Escherichia coli		758
EbB015	MIC-M-F-0008	MOTHER	Escherichia coli	Yes	2067
EbB016	MIC-M-F-0008	MOTHER	Escherichia coli		165
EbB018	MIC-I-S-0009	INFANT	Escherichia coli	Yes	4040
EbB019	MIC-M-F-0009	MOTHER	Escherichia coli	Yes	48
EbB020	MIC-M-F-0009	MOTHER	Escherichia coli		361
EbB021	MIC-M-F-0009	MOTHER	Escherichia fergusonii		-
EbB022	MIC-M-F-0009	MOTHER	Klebsiella pneumoniae		-
EbB023	MIC-I-S-0010	INFANT	Escherichia coli	Yes	58	Yes, with EbB023
EbB024	MIC-M-F-0010	MOTHER	Escherichia coli	Yes	58	Yes, with EbB024
EbB025	MIC-M-F-0010	MOTHER	Klebsiella pneumoniae	Yes	20
EbB026	MIC-M-F-0012	MOTHER	Escherichia coli		414
EbB027	MIC-I-S-0012	INFANT	Klebsiella pneumoniae		188
EbB028	MIC-I-S-0012	INFANT	Klebsiella quasipneumoniae subsp. similipneumoniae		1226
EbB029	MIC-I-S-0014	INFANT	Escherichia coli		405
EbB030	MIC-M-F-0014	MOTHER	Escherichia coli		3052
EbB031	MIC-I-S-0015	INFANT	Escherichia coli	Yes	44
EbB032	MIC-I-S-0015	INFANT	Escherichia coli	Yes	5947
EbB033	MIC-M-F-0015	MOTHER	Escherichia clade-1		-
EbB034	MIC-M-F-0015	MOTHER	Escherichia coli		162
EbB035	MIC-M-F-0015	MOTHER	Klebsiella pneumoniae		-
EbB036	MIC-I-S-0016	INFANT	Escherichia coli	Yes	38	Yes, with EbB037
EbB037	MIC-M-F-0016	MOTHER	Escherichia coli	Yes	38	Yes, with EbB036
EbB038	MIC-M-F-0016	MOTHER	Klebsiella pneumoniae		500
EbB039	MIC-M-F-0019	MOTHER	Escherichia coli	Yes	131
EbB041	MIC-I-S-0020	INFANT	Escherichia coli	Yes	44
EbB042	MIC-M-F-0020	MOTHER	Escherichia coli	Yes	38
EbB043	MIC-I-S-0020	INFANT	Klebsiella pneumoniae	Yes	36
EbB044	MIC-I-S-0020	INFANT	Klebsiella pneumoniae		1322
EbB045	MIC-M-F-0020	MOTHER	Klebsiella pneumoniae	Yes	36
EbB046	MIC-M-F-0023	MOTHER	Escherichia coli		226
EbB047	MIC-M-F-0025	MOTHER	Escherichia coli		361
EbB048	MIC-M-F-0025	MOTHER	Escherichia coli		2083
EbB049	MIC-M-F-0026	MOTHER	Escherichia coli	Yes	457
EbB050	MIC-M-F-0026	MOTHER	Escherichia coli		410
EbB051	MIC-I-S-0027	INFANT	Escherichia coli	Yes	224	Yes, with EbB052
EbB052	MIC-M-F-0027	MOTHER	Escherichia coli	Yes	224	Yes, with EbB051
EbB053	MIC-M-F-0027	MOTHER	Klebsiella pneumoniae		17
EbB054	MIC-I-S-0028	INFANT	Escherichia coli		617
EbB055	MIC-M-F-0028	MOTHER	Escherichia coli		10
EbB056	MIC-M-F-0028	MOTHER	Escherichia coli		2705
EbB057	MIC-M-F-0028	MOTHER	Klebsiella quasipneumoniae subsp. similipneumoniae		334
EbB058	MIC-M-F-0032	MOTHER	Escherichia coli		226
EbB060	MIC-I-S-0033	INFANT	Escherichia coli		6778
EbB061	MIC-I-S-0033	INFANT	Escherichia coli		3075
EbB062	MIC-M-F-0033	MOTHER	Escherichia coli		515
EbB063	MIC-M-F-0033	MOTHER	Escherichia coli		10
EbB064	MIC-M-F-0033	MOTHER	Klebsiella pneumoniae		76
EbB065	MIC-I-S-0034	INFANT	Escherichia coli	Yes	354	Yes, with EbB066
EbB066	MIC-M-F-0034	MOTHER	Escherichia coli	Yes	354	Yes, with EbB065
EbB067	MIC-M-F-0034	MOTHER	Escherichia coli		746
EbB068	MIC-M-F-0034	MOTHER	Klebsiella quasipneumoniae subsp. similipneumoniae		-
EbB069	MIC-M-F-0039	MOTHER	Escherichia coli		973
EbB070	MIC-I-S-0039	INFANT	Klebsiella quasipneumoniae subsp. quasipneumoniae		2823
EbB071	MIC-M-F-0039	MOTHER	Klebsiella pneumoniae		17
EbB075	MIC-M-F-0040	MOTHER	Klebsiella pneumoniae		17
EbB076	MIC-M-F-0041	MOTHER	Escherichia coli		48
EbB077	MIC-M-F-0041	MOTHER	Escherichia coli		131
EbB091	MIC-I-S-0051	INFANT	Escherichia coli	Yes	38
EbB092	MIC-M-F-0051	MOTHER	Escherichia coli		-
EbB093	MIC-M-F-0051	MOTHER	Escherichia fergusonii		-
EbB094	MIC-M-F-0051	MOTHER	Klebsiella pneumoniae		307
EbB095	MIC-I-S-0052	INFANT	Escherichia coli		68
EbB096	MIC-M-F-0052	MOTHER	Escherichia coli	Yes	1788
EbB097	MIC-M-F-0052	MOTHER	Escherichia coli	Yes	1788
EbB099	MIC-M-F-0056	MOTHER	Escherichia coli		648
EbB101	MIC-M-F-0060	MOTHER	Escherichia coli		10
EbB102	MIC-I-S-0061	INFANT	Escherichia coli	Yes	12	Yes, with EbB103
EbB103	MIC-M-F-0061	MOTHER	Escherichia coli	Yes	12	Yes, with EbB102
EbB104	MIC-I-S-0061	INFANT	Klebsiella pneumoniae	Yes	273	Yes, with EbB105
EbB105	MIC-M-F-0061	MOTHER	Klebsiella pneumoniae	Yes	273	Yes, with EbB104
EbB106	MIC-I-S-0062	INFANT	Escherichia coli	Yes	3268	Yes, with EbB107
EbB107	MIC-M-F-0062	MOTHER	Escherichia coli	Yes	3268	Yes, with EbB106
EbB108	MIC-M-F-0064	MOTHER	Escherichia coli		5846
EbB109	MIC-I-S-0065	INFANT	Escherichia coli		38
EbB110	MIC-M-F-0065	MOTHER	Escherichia coli	Yes	38
EbB111	MIC-I-S-0066	INFANT	Escherichia coli		189
EbB112	MIC-I-S-0067	INFANT	Escherichia coli		5869
EbB113	MIC-M-F-0067	MOTHER	Escherichia coli		141
EbB114	MIC-I-S-0067	INFANT	Klebsiella pneumoniae		163
EbB115	MIC-M-F-0067	MOTHER	Klebsiella pneumoniae		1035
EbB117	MIC-M-F-0069	MOTHER	Escherichia coli		2689
EbB118	MIC-M-F-0069	MOTHER	Escherichia coli		453
EbB120	MIC-M-F-0070	MOTHER	Escherichia coli		315
